# Supplementary material for: Time-Restricted Feeding Improved Vascular Endothelial Function in a High-Fat Diet-Induced Obesity Rat Model
Source: Vet Sci. 2022 Apr 28;9(5):217. doi: 10.3390/vetsci9050217 (PMC9147025; doi:10.3390/vetsci9050217)
Supplement: Supplementary file 1 [file vetsci-09-00217-s001.zip]

Archive with 1 entries (1 files):
- vetsci-1632223-supplementary.pdf
